# Supplementary material for: Identification, Cloning and Expression of Ferritin M-like Subunit from the Indian Oyster, Magallana bilineata (Röding, 1798)
Source: Genes (Basel). 2026 Mar 18;17(3):330. doi: 10.3390/genes17030330 (PMC13026281; doi:10.3390/genes17030330)
Supplement: Supplementary file 1 [file genes-17-00330-s001.zip]

Archive with 3 entries (2 files):
- Supplementary Figures/
- Supplementary Figures/Figure S1.tif
- Supplementary Figures/Figure S2.tif
